# Supplementary material for: Disruption of adaptive immunity does not attenuate disease in the Ndufs4(-/-) model of Leigh syndrome
Source: PLoS One. 2025 Jun 10;20(6):e0324268. doi: 10.1371/journal.pone.0324268 (PMC12151442; doi:10.1371/journal.pone.0324268)
Supplement: S3 File — (ZIP) [file pone.0324268.s005.zip]

Archive with 4 entries (4 files):
- 1_7.fcs
- __MACOSX/._1_7.fcs
- 1_8.fcs
- __MACOSX/._1_8.fcs
