# Supplementary material for: Disruption of adaptive immunity does not attenuate disease in the Ndufs4(-/-) model of Leigh syndrome
Source: PLoS One. 2025 Jun 10;20(6):e0324268. doi: 10.1371/journal.pone.0324268 (PMC12151442; doi:10.1371/journal.pone.0324268)
Supplement: S1 Data — (XLSX) [file pone.0324268.s006.xlsx]

## Sheet: Figure 1
Panel A - B-cell numbers per mL				Panel B - T-cell numbers per mL				Panel C - NK-cell numbers per mL
Il2rg(WT)	Il2rg(KO)			Il2rg(WT)	Il2rg(KO)			Il2rg(WT)	Il2rg(KO)
50750	180			30994	820			3616	624
33820	152			17814	626			2068	778
18354	60			10488	240			1462	194

## Sheet: Figure 2 panel A
Panel A - Weight Data
Age (days)	Ndufs4(-/-)/IL2Ry(KO)										Age (days)	Ndufs4(-/-)/IL2Ry(+/-)								Age (days)	Ndufs4(-/-)/IL2Ry(WT)
20											20									20
21											21									21					7.79					9.31			5.55		9.28
22				10.35			5.15	8.85			22	9.65				7.65				22							9.2						6.19	7.08	9.58	6.15			7.79	7.01			9.46	7.61	5.5	6.67
23		8.66		10.57		9.8	5.15				23	9.11					9.16			23	9.08				8.76				10.59	10.63				6.46			8.81	8.99		7.15			9.54		5.23	7.21	7.33		8.2
24	10.77	9	8.19	10.58	9.8	10.21		8.55			24	10.01	9.38							24								8.03			13.32	13.16	6.61	7.08	10.76		10.01	9.78		8.05	10.52		9.31						8.35
25	10.8		8.91	10.89	9.66		5.62				25		9.79	10.09	10.42	8.25				25	10.03		12.24					8.56						7.37		8.58		9.46	8.72		12.52	13.59	9.54	7.71	6.47	7.52			8.79
26	10.55		9.42		11.31				7.5		26		10.09	10.8	10.88	8.84	9.51	6.6		26					9.63		9.08	8.4	12.27	12.05	13.8	13.52				8.69		10.54	9.17		12.2	13.84		7.62			7.93	6.4	8.63
27	11.55	10.08	10.09		10.33	11.78		7.91	7.38		27	11.47	10.58	10.87	11.18	9.54		6.08		27	10.9	8.42	13.48	12.85	9.3	12.2			12.68	12.48			7.24		12.91	9.7	9.35		9.6	9.23	12.91	14.42		7.84			8.34	6.72	8.79
28			10.25	11.01			6.3	7.67	7.99		28	11.82	10.88			9.17	10.2	6.94		28	11.42				9.68				13.55	13.8	14.38	13.33	7.6	7.89	13.39	9.94	8.4		10.05	9.46	13.21	14.8	10.8	8.06	7.43	8.94	8.6	6.97
29		10.51		11.34		12.32	5.93	7.61			29	12.07				9.29				29		8.15	13.88	14.45	10.19		10.6	9.47		14.42			7.86	7.23	13.4	10.51	10.05	11.01	10.34	9.87		15.53	10.34	7.83	7.89	9.28	8.6
30	12.48			11.11	10.06	13	5.82	7.69			30	12.44		11.85	12.34		10.52			30	12.52			14.74	10.56	13.45	10.48	9.54	14.97	15.35			8.19	8.25	14.95		10.04	10.88		9.95			10.59		8	9.5	9.08		8.66
31	12.35	11.42	11.41	11.27	9.62	12.03	6.06	7.48	8.9		31	12.41	11.49	11.93	12.82			7.28		31							10.56	10.34			12.88	12.61	8.65		15		10.27	11.78		10.57	14.45		10.69		8.5	9.9		7.87	8.55
32	12.2			10.76	9.31		6.41				32			12.15	13.43	9.25				32	13.22	7.34	15.27			13.92	10.51	10.16						8.57		10.79		12.23	11.51		15.61	15.14	10.93	8.05	8.71	10.32			8.53
33	12.04		11.99		9.08				8.98		33		12.61	12.96	13.78	9.95	10.1	7		33					11.02		11.38	10.76	16.96	17.19	12.96	12.5				11.41		12.52	11.22		16.13	14.92		8.72			10.25	8.57
34	12.45	12.18	11.75		9.71	13.17		7.39	9.68		34	13.2	12.78	13.01	12.98	10.16		7.53		34		7.85	15.1	15.04	11.46	15.09			17.27	16.69			9.54		16.94	11.68	11.44			10.9	15.71	15.34		8.98			10.73	8.21	8.47
35		12.23	11.42	9.67		13.01	7	7.84	9.33		35		12.47			10.08	10.68	7.58		35	13.53				11.67				18.22	17.48	13.22	12.33	10.08	9.95	16.41	11.52	12.03		10.62	11.62	15.39	14.92	11.76	8.93	9.25	10.66	10.85	8.92
36		12.21		9.83		12.62	6.95	8.11			36	13.06				10.08				36		10.54	14.45	18.66	11.58			11.65	18.51	14.4			10.22	10.59	15.87	11.9	12.32	13.12	10.86	11.91		14.92	12.27	9.08	9.42	11.03	11.45
37	12.01	12.23		9.82	9.77	12.69	7.18	8.4			37	12.59		12.11	12.69		10.31			37	14.22				11.91	14.65	12.94	12.31	18.97	17.72			10.14	10.92			12.61	14.5		11.61			11.95		9.44	11.09	11.48		8.35
38	13.51	11.7	11.7	9.87	10.4	12.62		8.19	10.11		38	12.47	12.33	12.33	12.37			7.1		38				18.37			13.98	12.17			10.92	11.87	10.51		15.66		13.67						11.6					9.4
39	12.02		12.22	9.55	10.23		7.65	8.72	9.98		39		12.14	11.8	12.16	10.44		8.12		39	14.4	10.33	15.05			14.25	13.67	12.78						11.45		12.46		14.97	10.82		14.19	14.97	12.33	10.55	9.25	10.2		9.89
40	11.08		11.94		10.46				10.21		40		11.68	11.32	12.04	10.69		8.28		40					12.05		13.59		18.77	13.88	10.08	11.63				12.04		14.43	10.74		14.12	14.91		10.95			11.35	9.54
41	10.78	11.73	11.22		10.63	11.86			10.34		41	12.1	11.13	10.96	12.37	10.58		8.64		41		10.91	15.05	16.88	12.21	12.91			19.03	16.86			11.15		15.74	11.91	14.04					14.26		11.51			11.4	10.44
42		10.62	11.32	9.08		11.21	8.03	8.76	10.69		42	11.29	11.41			10.75	11.43	9.34		42	13.38		14.8		12.45				18.48	14.06			10.95	12.03	14.74	12	14.04		10	10.95	13.93	14.49	12.74	11.47	10.02	10.3	11.72	10.73
43		10.77		9.87		10.78	8.1	9			43	11.2				10.57				43		10.98			11.84	12.26	14.17	12.24	18.9	14.13			10.87	11.69	13.85	11.87	14.38	13.49	9.94			14.39	12.22	11.32	10.37	10.38	11.7
44	11.44			9.64	10.95		8.01	8.75			44	10.64		10.17	12.14		11.2			44	13.05				11.52		14.32	12.26	19.12	16.2			10.5	12.12	14.64		14.04	13.54		10.74			12.38		10.02	9.25
45	10.83	10.93	9.87	10.08	10.83	10.55		9.04	10.07		45	10.6	10.56					10.21		45				15.59			14.79	11.82				10.45	9.93		13.98		14.23			10.36			12.47				10.85	11.35
46	10.78			9.73	10.4		9.41	8.91	9.84		46			9.15	11.36	10.78		10.68		46	12.19	14.54	14			11.57	14.38	11.84						12.08		10.64		12.55	9.72			11.94	12.29	10.85	8.62	9.79		10.91
47	11.33		9.44		10.46				10.01		47		10.21		10.05	10.48	12.01	10.98		47					11.12		14.1	12.16	17.54	14.69		10.71				10.5		11.9	9.2		12.26	11.4		11.11				10.86
48	11.17	11.19	9.36		10.45	10.64		8.94	9.05		48	10.18	10.44		11.88	10.22		11.3		48		11.05	14.92	15.59	11.1	11.77			17.8	14.22			8.64		12.67	10	13.03		9.32	10.05				11.08				10.4
49		10.47	9.41	9.61		10.31	8.23		8.78		49		10.05			10	12.26	11.18		49	12.12				11				16.58	14.51			8.37	10.49	12.9	10.4	13.61		9.28	9.74	11.89		11.91	11.48	8.86	9.06	10.99	10.5
50		10.54		8.63		10.21	8.37	8.8			50	9.86								50			13.07	15.91	11.25		12.91	10.97		15.04			7.62	10.68				10.87	9.81	9.55			11.55		9.28	8.6	11.07
51	10.42	10.57		8.61	10.12		8.05	8.89			51				12.01		11.85			51	12.55						12.65	11.53	15.86				8.63	10.91			12.42			9.68			11.81		8.88	9.06	10.69
52	10.71	10.33	10.21		10.18		7.77		8.08		52		10.53		11.62			12.39		52				16.58			11.41	10.04									12.7			9.92			11.31		9.44	8.7		9.97
53	10.96		9.95		9.92		7.66		7.84		53		10.96		11.86	9.69		12.02		53	12.45	10.84	11.33				11.23	9.49						10.65		10.2			9.22				11.41	9.74	9.65	9.1		10.24
54			9.53								54		10.76		11.77	10.25		12.01		54					10.65			10.74	16.01	15.28						9.75			9.24					9.06			10.05	9.75
55		9.68	9.63					8.7			55		11.01		12.17	10.72		11.86		55		10.83		14.4	10.8			10.46	16.21	15.23			8.73			9.41	12		9.15	9.8				11.27			10.46	10.09
56		9.77					7.46				56		11.19			10	11.8	11.75		56	11.46				10.92			10.5	16.41	15.87			8.7			9.89	11.38		9.28	9.54			11.63	10.66	9.27	9.03	10.65
57		10.3					7.44	8.01			57					9.9				57		10.49		12.85	10.91			10.19	15.13	16.35			9.3						9.15	8.67			11.09	10.52	8.44	8.84
58	10.19	9.87						7.95			58				11.04		11.63			58	11.7				11.2				15.21	13.78			9.69				11.95			9.45			10.65		8.54	8.4
59	10.77	10.17						7.64			59		10.33							59								9.59					9.5				13.01								8.54
60											60		10.27		10.85	9.57		11.63		60	12.6	11.83																	8.93					9.26	8.18			9.79
[truncated: 12 more columns]

## Sheet: Figure 2 panel B
Weight loss - age of presentation (days)
Ndufs4(-/-)/IL2Ry(KO)	Ndufs4(-/-)/IL2Ry(m/wt)	Ndufs4(-/-)/Il2ry(WT)	Ndufs4(-/-)/IL2Ry(WT) (bred from Ndufs4(+/-) line not carrying IL2Ry allele)
39	34	42	28
29	34	41	26
26	34	43	41
34	33	37	44
46	46	42	34
38	49	45	39
37	52	27	29
45			43
42			39
			32
			36
			33
			32
			45
			34
			36
			39
			44
			39
			42
			37
			62
			42
			41
			43
			37
			42
			45
			27
			36
			37
			64
			53
			43
			39
			31
			39
			40
			40
			44
			42

## Sheet: Figure 2 panel C
Ataxia - age of presentation (days)
Ndufs4(-/-)/IL2Ry(KO)	Ndufs4(-/-)/IL2Ry(m/wt)	Ndufs4(-/-)/Il2ry(WT)	Ndufs4(-/-)/IL2Ry(WT) (bred from Ndufs4(+/-) line not carrying IL2Ry allele)
45	45	46	35
46	38	48	45
44	46	44	48
43	48	44	44
37	58	42	42
44	42	31	47
41			45
35			47
34			40
			48
			47
			42
			48
			31
			52
			51
			48
			49
			44
			54
			53
			46
			48
			44
			44
			42
			31
			44
			43
			60
			55
			44
			41
			38
			35
			44
			46
			57
			48

## Sheet: Figure 2 panel D
Clasping - age of presentation (days)
Ndufs4(-/-)/IL2Ry(KO)	Ndufs4(-/-)/IL2Ry(m/wt)	Ndufs4(-/-)/Il2ry(WT)	Ndufs4(-/-)/IL2Ry(WT) (bred from Ndufs4(+/-) line not carrying IL2Ry allele)
42	45	43	35
49	37	46	38
48	44	46	48
45	43	43	44
56	56	49	43
47	54	49	53
41			49
51			43
47			40
			55
			40
			42
			46
			50
			46
			45
			50
			42
			46
			44
			49
			53
			45
			53
			45
			51
			43
			46
			46
			43
			49
			49
			50
			45
			44
			48
			46
			51
			51
			48

## Sheet: Figure 2 panel F
Age (postnatal day, P)	Ndufs4(-/-)/Il2rg(KO)							Ndufs4(-/-)/Il2rg(+/-)						Ndufs4(-/-)/Il2rg(wt)
P30	600	470	600	600	600			600	72	600	204	600		600	600	600	600	600	341	600	600	600	517	600	600	600	600	600	503	600	600	600	600	600	600
P40	118	600	600	103	600	600		600	600	600	600	600		600	600	600	600	600	502	600	600	600	600	600	600	600	600	600	600
P50	348	24	51	6	10	600		77	8	0	110	118		125	75	5	77	28	92	15	81	32	600	17	27
P60	8	95	41					5	5	109				56	7	18	72	10	15	10	26	18	150	81	83

## Sheet: Figure 3 panel A and B
Survival (days)
Ndufs4(-/-)/IL2Ry(KO)	Ndufs4(-/-)/IL2Ry(m/wt)	Ndufs4(-/-)/Il2ry(WT)	Ndufs4(-/-)/IL2Ry(WT) (bred from Ndufs4(+/-) line not carrying IL2Ry allele)		Ndufs4(-/-)/IL2Ry(WT) Males	Ndufs4(-/-)/IL2Ry(WT) Females
52	50	59	40		56	40
69	76	75	47		49	47
55	46	61	63		56	63
51	73	58	56		66	60
59	69	77	49		50	66
50	85	67	56		49	47
57	87	38	66		48	56
53			50		57	53
			60		59	79
			66		58	61
			49		61	64
			47		59	54
			56		75	101
			53		58	63
			48		77	71
			57		67	62
			59		38	94
			58		65
			79		117
			61		58
			59		60
			75		94
			61
			58
			77
			67
			38
			65
			64
			54
			101
			117
			63
			58
			60
			71
			62
			94
			94

## Sheet: Figure 3 panel C
	Ndufs4(KO)/IL2ry(KO)	Ndufs4(KO)/IL2Ry(het)	Ndufs4(KO)/Il2rg(WT)	Ndufs4(KO) AH
Weight cutoff for humane euthanasia (20% loss from maximum)	7	5	4	30
Moribund	0	1	1	3
Found dead in cage (FDIC), cause unknown	1	1	2	6

## Sheet: Supplemental Figure 1
Panel A - B-cells - % of leukocytes				Panel B - T-cells - % of leukocytes				Panel C - NK-cells - % of leukocytes
Il2rg(WT)	Il2rg(KO)			Il2rg(WT)	Il2rg(KO)			Il2rg(WT)	Il2rg(KO)
50.9	2.74			31.1	12.5			3.62	9.5
55.9	1.95			29.5	8.03			3.42	9.9
55	1.81			31.5	7.25			4.38	5.8
